# Supplementary material for: Successful Bacteriophage-Antibiotic Combination Therapy against Multidrug-Resistant Pseudomonas aeruginosa Left Ventricular Assist Device Driveline Infection
Source: Viruses. 2023 May 20;15(5):1210. doi: 10.3390/v15051210 (PMC10223274; doi:10.3390/v15051210)
Supplement: Supplementary file 1 [file viruses-15-01210-s001.zip]

Archive with 1 entries (1 files):
- viruses-2335741-supplementary.pdf
